# Supplementary material for: Rational Design of Nitrogen-Doped Carbon Dots for Inhibiting β-Amyloid Aggregation
Source: Molecules. 2023 Feb 2;28(3):1451. doi: 10.3390/molecules28031451 (PMC9919344; doi:10.3390/molecules28031451)
Supplement: Supplementary file 1 [file molecules-28-01451-s001.zip]

Archive with 1 entries (1 files):
- molecules-2153938-supplementary.pdf
